# Supplementary material for: Investigation of Content, Stoichiometry and Transfer of miRNA from Human Neural Stem Cell Line Derived Exosomes
Source: PLoS One. 2016 Jan 11;11(1):e0146353. doi: 10.1371/journal.pone.0146353 (PMC4713432; doi:10.1371/journal.pone.0146353)
Supplement: S1 Table — The differential miRNA uptake was calculated as Log2 fold change of the ratio (RPM exosome samples / RPM cell producer samples); RPM stands for reads per million. (XLSX) [file pone.0146353.s001.xlsx]

## Sheet: Sheet1
MIRNA	Log2 Fold Change	Mean RPM cells	Mean RPM exosomes	p-value
hsa-miR-3195	11.5852	0.130106	399.762	0.00542014
hsa-miR-1246	11.2174	490.305	1.16748e+06	0.00389448
hsa-miR-4488	10.5868	86.5018	133035	0.368736
hsa-miR-4508	9.84966	5.96466	5503.36	0.0918764
hsa-miR-4492	9.35907	254.097	166864	0.186742
hsa-miR-4516	9.10886	11.3818	6284.19	0.318637
hsa-miR-4497	8.99667	1.20339	614.714	0.0186974
hsa-miR-3676-5p	8.95117	2.35559	1165.92	0.471873
hsa-miR-4466	8.50537	0.935161	339.826	0.112443
hsa-miR-4532	7.30801	371.373	58849.2	0.324369
hsa-miR-1973	7.01874	2.61433	339.009	0.433761
hsa-miR-663b	6.39717	2.64294	222.755	0.14527
hsa-miR-4454	6.37439	1.74933	145.13	0.411482
hsa-miR-4485	5.84096	44.7181	2563.23	0.428434
hsa-miR-4284	5.43092	3.1969	137.911	0.133591
hsa-miR-4461	3.29279	6.7453	66.1045	0.15433
hsa-miR-106b-5p	3.11874	3.45675	30.0263	0.000147729
hsa-miR-1296	2.99806	2.25791	18.0391	0.0283976
hsa-miR-31-3p	2.75877	3.54221	23.9744	0.00220919
hsa-miR-15b-3p	2.73324	1.80273	11.9872	0.191282
hsa-miR-574-5p	2.68548	1.8634	11.9872	0.145392
hsa-miR-379-3p	2.65712	1.9004	11.9872	0.209716
hsa-miR-337-5p	2.627	1.94048	11.9872	0.123021
hsa-miR-329	2.59348	2.96949	17.9224	0.037415
hsa-miR-935	2.55319	2.04235	11.9872	0.158103
hsa-miR-494	2.5465	3.08775	18.0391	0.0571891
hsa-miR-18a-5p	2.50808	2.10722	11.9872	0.133034
hsa-miR-548o-3p	2.49975	2.11943	11.9872	0.135068
hsa-miR-20b-5p	2.48297	2.14421	11.9872	0.195846
hsa-miR-361-3p	2.45349	2.18849	11.9872	0.128997
hsa-miR-380-3p	2.41064	2.25446	11.9872	0.280054
hsa-miR-365b-3p	2.35483	2.34338	11.9872	0.19356
hsa-miR-548ah-5p	2.2914	2.4487	11.9872	0.137113
hsa-miR-30c-1-3p	2.25128	2.51776	11.9872	0.13101
hsa-miR-9-3p	2.17169	3.97791	17.9224	0.0531835
hsa-miR-3065-5p	2.1092	2.77834	11.9872	0.195846
hsa-miR-382-5p	2.08192	2.83137	11.9872	0.226221
hsa-miR-153	2.0699	2.85505	11.9872	0.117143
hsa-miR-1276	2.06164	2.87145	11.9872	0.137113
hsa-miR-487a	2.03524	2.92448	11.9872	0.164583
hsa-miR-16-2-3p	2.02271	2.95	11.9872	0.359773
hsa-miR-337-3p	1.99552	3.00612	11.9872	0.219106
hsa-miR-656	1.94939	3.10379	11.9872	0.238207
hsa-miR-1197	1.89903	3.21403	11.9872	0.325897
hsa-miR-299-3p	1.84077	5.00345	17.9224	0.140388
hsa-miR-543	1.81083	3.41666	11.9872	0.216748
hsa-miR-185-5p	1.78166	3.48646	11.9872	0.33886
hsa-miR-1185-1-3p	1.73857	3.59214	11.9872	0.33886
hsa-miR-433	1.73412	3.60325	11.9872	0.153828
hsa-let-7a-3p	1.72713	3.62075	11.9872	0.367665
hsa-miR-1275	1.68619	3.72498	11.9872	0.12105
hsa-miR-548k	1.67634	3.75049	11.9872	0.305352
hsa-miR-485-5p	1.62897	3.87568	11.9872	0.164584
hsa-miR-17-3p	1.62416	3.88862	11.9872	0.290119
hsa-miR-92b-5p	1.60449	3.94201	11.9872	0.391484
hsa-miR-301b	1.59751	3.96114	11.9872	0.180012
hsa-miR-561-5p	1.51108	4.20568	11.9872	0.290119
hsa-miR-125a-3p	1.4325	4.44111	11.9872	0.230996
hsa-miR-27b-5p	1.36366	4.65814	11.9872	0.52617
hsa-miR-376a-3p	1.34722	4.71154	11.9872	0.631599
hsa-miR-369-3p	1.3276	4.77604	11.9872	0.528881
hsa-miR-218-5p	1.3214	4.79663	11.9872	0.580357
hsa-miR-660-5p	1.29727	4.87754	11.9872	0.504483
hsa-miR-424-5p	1.29366	4.88975	11.9872	0.507193
hsa-miR-495	1.2637	4.99234	11.9872	0.693025
hsa-miR-106b-3p	1.25719	5.01493	11.9872	0.349291
hsa-miR-374a-3p	1.24539	5.05611	11.9872	0.450405
hsa-miR-15a-5p	1.23348	5.09803	11.9872	0.693025
hsa-miR-532-5p	1.21661	5.15798	11.9872	0.496354
hsa-miR-24-2-5p	1.1909	5.25072	11.9872	0.354526
hsa-miR-431-3p	1.17517	5.30831	11.9872	0.482817
hsa-miR-143-3p	1.15642	5.37774	11.9872	0.545149
hsa-miR-376c	1.15	8.07627	17.9224	0.611338
hsa-miR-323a-3p	1.10814	8.36819	18.0391	0.504484
hsa-miR-485-3p	1.09794	5.60022	11.9872	0.33886
hsa-miR-19b-3p	1.06558	5.72724	11.9872	0.528882
hsa-miR-1307-3p	1.04637	8.67776	17.9224	0.106761
hsa-miR-107	0.974722	6.09953	11.9872	0.965156
hsa-miR-874	0.974597	6.10006	11.9872	0.310465
hsa-miR-1301	0.914701	6.35864	11.9872	0.782019
hsa-let-7d-3p	0.913797	12.7253	23.9744	0.629742
hsa-miR-431-5p	0.890801	6.46486	11.9872	0.137113
hsa-miR-330-5p	0.873899	6.54104	11.9872	0.685061
hsa-miR-550a-5p	0.861975	6.59533	11.9872	0.198139
hsa-miR-541-3p	0.817196	6.80325	11.9872	0.302803
hsa-miR-101-3p	0.811873	6.8284	11.9872	0.445017
hsa-miR-455-3p	0.81018	6.83642	11.9872	0.423522
hsa-miR-148a-5p	0.803274	6.86922	11.9872	0.477407
hsa-miR-28-5p	0.634748	7.72038	11.9872	0.779439
hsa-miR-27a-5p	0.613288	7.83608	11.9872	0.365032
hsa-miR-193b-3p	0.608463	7.86233	11.9872	0.719453
hsa-miR-29a-3p	0.597101	23.6963	35.8449	0.756664
hsa-miR-135b-5p	0.517439	8.37437	11.9872	0.693025
hsa-miR-374b-5p	0.493714	8.51323	11.9872	0.812786
hsa-miR-96-5p	0.483132	8.5759	11.9872	0.365032
hsa-miR-877-5p	0.480191	8.5934	11.9872	0.601974
hsa-miR-421	0.469674	8.65628	11.9872	0.948556
hsa-miR-93-5p	0.458045	26.0091	35.7282	0.785094
hsa-miR-181d	0.409099	9.02747	11.9872	1
hsa-miR-4677-3p	0.338104	9.48282	11.9872	0.447711
hsa-miR-539-3p	0.255775	10.0397	11.9872	1
hsa-miR-758	0.216615	10.316	11.9872	1
hsa-miR-148b-5p	0.195944	10.4648	11.9872	0.887975
hsa-miR-132-3p	0.158185	10.7423	11.9872	0.331072
hsa-miR-454-3p	0.13555	10.9122	11.9872	1
hsa-miR-24-3p	0.131908	16.3564	17.9224	1
hsa-miR-370	0.0957303	11.2176	11.9872	1
hsa-miR-363-3p	0.0361838	11.6903	11.9872	1
hsa-miR-128	0.0355489	17.4862	17.9224	1
hsa-miR-134	0.0347107	23.2905	23.8577	1
hsa-miR-484	0.0327537	17.6342	18.0391	1
hsa-miR-30d-3p	-0.0211517	12.1642	11.9872	0.931795
hsa-miR-149-5p	-0.0212201	18.3064	18.0391	0.982939
hsa-miR-301a-3p	-0.0477887	12.3909	11.9872	0.76131
hsa-miR-654-5p	-0.0931715	12.7869	11.9872	1
hsa-miR-20a-5p	-0.119954	19.6031	18.0391	1
hsa-miR-1307-5p	-0.151035	20.03	18.0391	0.998886
hsa-miR-197-3p	-0.157939	13.374	11.9872	1
hsa-miR-487b	-0.300288	14.7609	11.9872	1
hsa-miR-100-3p	-0.327893	15.046	11.9872	0.89535
hsa-miR-221-3p	-0.333114	60.4024	47.9487	1
hsa-miR-130b-5p	-0.364758	15.4355	11.9872	1
hsa-miR-320a	-0.388806	23.466	17.9224	0.856767
hsa-miR-17-5p	-0.391171	15.7207	11.9872	0.605327
hsa-miR-34c-5p	-0.478995	16.7074	11.9872	0.709226
hsa-miR-744-5p	-0.496432	16.9106	11.9872	1
hsa-miR-34a-5p	-0.526466	25.8154	17.9224	0.914351
hsa-miR-140-3p	-0.531774	25.9106	17.9224	1
hsa-miR-425-5p	-0.533025	26.1019	18.0391	0.925507
hsa-miR-335-5p	-0.560649	17.6803	11.9872	0.577138
hsa-miR-15b-5p	-0.589785	45.0146	29.9096	0.918977
hsa-miR-432-5p	-0.601128	18.1834	11.9872	1
hsa-miR-181a-2-3p	-0.628272	27.8833	18.0391	0.91453
hsa-miR-181a-3p	-0.743766	20.073	11.9872	0.723995
hsa-miR-204-5p	-0.747065	30.2764	18.0391	0.858864
hsa-miR-130a-3p	-0.772886	20.4823	11.9872	0.471274
hsa-miR-342-3p	-0.863486	32.8209	18.0391	0.856211
hsa-miR-411-5p	-0.925545	22.7685	11.9872	0.358155
hsa-miR-25-3p	-0.967354	116.277	59.4692	0.735709
hsa-miR-30b-5p	-0.969076	35.0847	17.9224	0.741187
hsa-miR-720	-0.971138	23.4995	11.9872	0.921883
hsa-miR-493-5p	-1.0244	24.3833	11.9872	0.583453
hsa-miR-190a	-1.08201	25.3766	11.9872	0.231154
hsa-miR-181c-5p	-1.22717	28.0629	11.9872	0.122344
hsa-miR-340-5p	-1.25068	28.5239	11.9872	0.19064
hsa-miR-23a-3p	-1.28555	102.703	42.1301	0.57919
hsa-miR-192-5p	-1.50995	34.1395	11.9872	0.515991
hsa-miR-345-5p	-1.58332	35.9206	11.9872	0.736384
hsa-miR-7-5p	-1.59096	36.1113	11.9872	0.483915
hsa-miR-103a-3p	-1.69467	97.1959	30.0263	0.417288
hsa-miR-374a-5p	-1.70597	39.108	11.9872	0.714435
hsa-miR-9-5p	-1.72353	158.347	47.9487	0.410236
hsa-miR-130b-3p	-1.75813	40.5477	11.9872	0.4119
hsa-miR-26b-5p	-1.82384	42.4372	11.9872	0.427828
hsa-miR-30e-3p	-1.84027	64.5939	18.0391	0.361814
hsa-miR-493-3p	-1.85943	43.4971	11.9872	0.374251
hsa-miR-23b-3p	-1.88088	88.2978	23.9744	0.354237
hsa-miR-125b-2-3p	-1.93056	45.6955	11.9872	0.775979
hsa-miR-31-5p	-1.94197	46.0584	11.9872	0.346255
hsa-miR-589-5p	-1.95276	46.404	11.9872	0.420549
hsa-miR-30a-3p	-2.14235	52.9211	11.9872	0.285866
hsa-miR-361-5p	-2.17634	54.1825	11.9872	0.379863
hsa-miR-671-3p	-2.21436	55.6297	11.9872	0.38594
hsa-miR-378a-3p	-2.21604	83.8128	18.0391	0.259184
hsa-miR-16-5p	-2.384	498.741	95.5474	0.226653
hsa-miR-423-3p	-2.4344	129.59	23.9744	0.213759
hsa-miR-136-3p	-2.44435	65.2439	11.9872	0.213729
hsa-let-7d-5p	-2.44825	163.233	29.9096	0.209544
hsa-miR-769-5p	-2.4878	67.2388	11.9872	0.205204
hsa-miR-125b-5p	-2.49381	337.596	59.9359	0.200979
hsa-miR-654-3p	-2.52198	102.941	17.9224	0.754719
hsa-miR-1271-5p	-2.67463	76.5349	11.9872	0.171873
hsa-let-7b-5p	-2.76117	528.629	77.975	0.15096
hsa-miR-99a-5p	-2.80263	125.047	17.9224	0.166051
hsa-miR-941	-2.80796	83.9452	11.9872	0.151898
hsa-miR-27a-3p	-2.87484	131.465	17.9224	0.251997
hsa-miR-182-5p	-3.00548	968.248	120.572	0.131706
hsa-miR-148b-3p	-3.01539	144.917	17.9224	0.121674
hsa-miR-30c-5p	-3.07819	151.364	17.9224	0.113663
hsa-miR-889	-3.12684	104.71	11.9872	0.112651
hsa-miR-181b-5p	-3.13514	316.97	36.0782	0.101585
hsa-miR-221-5p	-3.15298	214.287	24.091	0.132362
hsa-miR-21-5p	-3.16705	3295.99	366.951	0.193464
hsa-miR-423-5p	-3.29942	236.033	23.9744	0.0874386
hsa-miR-222-3p	-3.38819	438.659	41.8968	0.075235
hsa-miR-500a-3p	-3.49473	135.125	11.9872	0.23831
hsa-miR-151a-3p	-3.63493	670.845	54.0006	0.0565129
hsa-let-7g-5p	-3.65512	302.029	23.9744	0.0588808
hsa-miR-125b-1-3p	-3.66109	151.64	11.9872	0.0656278
hsa-miR-22-3p	-3.68782	538.409	41.7801	0.0529941
hsa-miR-151a-5p	-3.75904	404.942	29.9096	0.0502474
hsa-miR-148a-3p	-3.76938	163.461	11.9872	0.0582301
hsa-miR-28-3p	-3.78176	164.87	11.9872	0.0574234
hsa-miR-26a-5p	-3.90261	2250.54	150.481	0.077673
hsa-miR-410	-4.08895	203.993	11.9872	0.0408628
hsa-miR-381	-4.19577	219.67	11.9872	0.0364755
hsa-miR-501-3p	-4.2268	335.576	17.9224	0.358919
hsa-let-7i-5p	-4.25407	572.933	30.0263	0.0272575
hsa-miR-21-3p	-4.28411	820.802	42.1301	0.0273576
hsa-miR-92a-3p	-4.38624	3370.67	161.185	0.0631984
hsa-let-7e-5p	-4.43543	521.257	24.091	0.0224788
hsa-miR-409-5p	-4.48904	269.185	11.9872	0.140565
hsa-miR-409-3p	-4.51808	274.66	11.9872	0.0258032
hsa-miR-30e-5p	-4.53086	277.104	11.9872	0.0254333
hsa-miR-30d-5p	-4.55577	566.602	24.091	0.0193997
hsa-miR-181a-5p	-4.5568	1402.42	59.5859	0.0282509
hsa-miR-125a-5p	-4.56537	427.098	18.0391	0.0208123
hsa-miR-186-5p	-4.6282	296.445	11.9872	0.0227451
hsa-miR-99b-5p	-4.72978	5719.05	215.536	0.0680024
hsa-let-7f-5p	-4.80343	2177.37	77.975	0.0295245
hsa-miR-30a-5p	-4.80955	669.031	23.8577	0.0146746
hsa-let-7c	-4.95933	934.135	30.0263	0.0133645
hsa-miR-183-5p	-5.00429	384.732	11.9872	0.106974
hsa-miR-379-5p	-5.13658	634.572	18.0391	0.166377
hsa-miR-146b-5p	-5.14835	639.769	18.0391	0.10118
hsa-miR-127-3p	-5.50002	2185.78	48.2987	0.0141058
hsa-let-7a-5p	-5.82785	12579.8	221.471	0.0413213
hsa-miR-92b-3p	-5.83471	4118.1	72.1564	0.0185089
hsa-miR-98	-5.88302	1758.24	29.7929	0.0195471
hsa-miR-191-5p	-5.94449	2573	41.7801	0.0105943
hsa-miR-100-5p	-6.12753	7518.27	107.535	0.0295045
hsa-miR-486-5p	-6.33963	2902.99	35.8449	0.0299371
hsa-miR-27b-3p	-7.44115	3114.62	17.9224	0.00335889
hsa-miR-10a-5p	-8.50831	6568.6	18.0391	0.075256
